# Supplementary material for: Predicting the Water Sorption in ASDs
Source: Pharmaceutics. 2022 May 31;14(6):1181. doi: 10.3390/pharmaceutics14061181 (PMC9230848; doi:10.3390/pharmaceutics14061181)
Supplement: Supplementary file 1 [file pharmaceutics-14-01181-s001.zip]

Archive with 1 entries (1 files):
- pharmaceutics-1742325-supplementary.pdf
